# Supplementary material for: Design and Synthesis of Dimethylaminomethyl-Substituted Curcumin Derivatives: Potent Anti-Inflammatory, Anti-Oxidant, and Radioprotection Activity, Improved Aqueous Solubility Compared with Curcumin
Source: Molecules. 2024 Apr 26;29(9):1985. doi: 10.3390/molecules29091985 (PMC11085442; doi:10.3390/molecules29091985)
Supplement: Supplementary file 1 [file molecules-29-01985-s001.zip]

Archive with 1 entries (1 files):
- molecules-2968197-supplementary.pdf
